# Supplementary material for: Autophagy inhibition overcomes multiple mechanisms of resistance to BRAF inhibition in brain tumors
Source: eLife. 2017 Jan 17;6:e19671. doi: 10.7554/eLife.19671 (PMC5241115; doi:10.7554/eLife.19671)
Supplement: Figure 8—source data 1. — (B and D) Quantification of long-term clonogenic growth assays in for 794R and AM38R cells with and without inserted mechanisms of resistance treated with increasing doses of vemurafenib and vemurafenib, CQ, or a combination of the two drugs. (F) Quantification of % growth over time for AM38, AM38R and AM38 NRASQ61K cells treated with RNAi to ATG5 #1, ATG5#2, ATG7#1 and ATG7#2 with and without vemurafenib. DOI: http://dx.doi.org/10.7554/eLife.19671.022 [file elife-19671-fig8-data1.xlsx]

## Sheet: Sheet1
Figure 8 B and D Vem Dose Curves
		NT																		KRAS WT																		NRAS Q61K
794	Media	104.103	93.1748	107.784	99.6166	91.5644	106.749	100.537	91.1043	105.368	82.6596	136.277	77.5532	86.3298	137.713	75.1596	85.8511	138.511	79.9468	80.266	133.564	74.2021	81.5426	133.245	72.9255	80.4255	131.33	73.883	80.8666	130.215	105.828	80.1764	131.02	106.403	80.5215	130.675	108.589	307.181	305.106	309.415	332.713	325.372	330.319	308.617	314.043	303.192	224.31	223.16	222.354
	Vem 1uM	8.6273	11.388	7.93712	9.20245	11.388	8.05215	8.39724	11.7331	7.93712	12.1277	15	13.2447	12.1277	15	13.5638	11.9681	15.1596	13.4043	11.3298	16.7553	20.5851	11.4894	16.4362	20.5851	11.4894	16.4362	20.266	19.0951	16.7945	11.0429	19.3252	17.0245	11.158	18.9801	17.2546	11.273	124.149	124.787	124.149	98.4574	99.5745	96.7021	121.436	122.394	120.319	65.9126	66.3727	64.9923
	Vem 2uM	9.89264	7.93712	8.6273	10.6979	8.05215	8.39724	10.1227	8.05215	8.6273	13.4043	14.2021	13.5638	13.883	14.2021	13.4043	13.5638	14.2021	13.4043	14.2021	10.3723	10.0532	13.5638	11.0106	10.3723	14.2021	10.3723	9.89362	11.7331	12.1933	11.5031	11.8482	11.8482	11.158	11.9632	11.7331	11.5031	139.628	139.149	140.745	93.1915	93.0319	93.1915	64.3085	64.9468	63.5106	51.5337	50.6135	49.9233
	Vem 3uM	9.31748	9.20245	9.54755	9.43252	8.97239	9.66258	9.43252	9.77761	9.89264	12.766	13.7234	13.5638	12.766	14.3617	13.4043	12.766	13.883	13.5638	12.766	10.0532	12.6064	12.2872	10.2128	12.766	13.0851	10.0532	13.2447	14.954	10.9279	12.3083	14.4939	11.0429	12.4233	14.6089	10.9279	12.4233	52.5	53.7766	54.0958	36.7021	37.1808	36.2234	64.3085	65.266	64.7872	25.8819	25.4218	26.4571
AM38		NT									KRAS WT									NRAS 61K									KRAS V12
	Media	87.9496	87.518	88.5971	111.799	110.827	113.309	100	102.41	106.133	147.734	145.684	119.784	148.166	150.324	137.266	112.554	114.604	115.252	156.906	162.086	153.777	146.007	152.266	143.094	113.741	113.201	112.446	103.649	104.009	93.212	102.929	104.189	93.032	102.839	103.379	92.762
	Vem 1uM	28.0575	28.0575	27.7338	12.6259	12.518	12.6259	8.63309	8.41727	8.52518	13.1655	12.9496	13.1655	12.8417	13.1655	12.6259	21.4748	22.0144	20.9352	45.9712	45.4317	44.8921	80.7194	77.482	78.6691	52.8777	55.2518	55.6835	70.179	88.443	77.467	69.639	90.333	77.737	69.819	89.973	78.546
	Vem 2uM	9.82014	10.036	9.92806	10.1439	10.036	9.92806	16.4029	16.4029	16.295	13.3813	13.2734	13.5971	16.295	16.0791	16.0791	15.3237	15.2158	15.7554	72.7338	72.8417	73.0576	56.7626	56.5468	55.6835	81.3669	83.3093	81.9065	70.089	78.906	77.287	69.009	78.187	78.007	69.549	78.187	77.917
	Vem 3uM	11.7626	11.6547	11.6547	13.5971	13.3813	12.7338	20.7194	20.8273	19.964	14.1367	12.4101	12.4101	20.0719	19.964	20.7194	11.3309	11.5468	11.6547	46.8345	46.9425	46.7266	76.9424	76.295	77.9137	77.482	76.187	77.5899	69.729	54.794	81.516	68.739	54.344	79.986	69.639	54.704	80.346
Figure 8B and D Combination therapies
794		Media									Vem 1uM									CQ 5uM									Vem + CQ
	KRAS WT	94.5481	98.7464	112.828	93.1487	97.172	99.0962	94.6356	96.8222	113.003	12.4198	14.9563	16.0058	12.5073	15.0437	16.0058	12.5947	14.7813	16.1808	35.7726	56.5889	64.8105	35.7726	56.9388	64.4606	36.1225	57.0262	64.5481	6.90962	6.90962	5.94752	6.73469	6.90962	6.03499	7.08455	6.99709	6.03499
	KRAS V12	99.5123	103.833	102.393	119.47	113.503	111.651	107.674	108.291	108.496	78.8006	79.0063	79.4864	93.3399	93.4085	93.4085	63.8497	62.8896	62.8896	28.2557	28.6672	28.9415	36.6227	37.5143	38.6802	34.9768	34.8396	34.771	15.7052	15.6367	15.7738	13.5106	13.5792	13.7164	11.4532	11.7275	11.7961
	NT	88.1356	94.6545	114.081	86.3103	97.9139	119.035	88.1356	95.0456	116.688	12.3859	9.5176	13.0378	12.2555	9.64798	13.2986	12.2555	9.5176	13.0378	36.897	45.502	51.2386	36.6362	45.502	52.2816	37.0274	45.2412	51.7601	8.21382	8.21382	7.82269	8.3442	8.3442	8.21382	8.08344	8.3442	8.08344
	NRAS 61K	82.422	91.6001	126.38	81.4559	92.2643	126.38	82.9051	90.9359	125.656	31.9423	44.3811	27.474	32.4857	40.6977	27.4136	32.6065	44.1999	27.5344	60.7447	66.481	89.9698	59.9597	66.481	79.0406	61.3485	66.9037	85.4411	16.0617	14.3106	8.39316	15.7598	14.4918	8.45354	15.639	14.7333	8.39316
AM38	KRAS WT	101.443	102.159	99.193	99.807	101.648	98.171	99.602	100.318	97.659	41.62	33.133	26.588	42.029	33.542	26.792	41.313	33.644	26.69	54.198	33.951	31.803	55.016	34.667	31.599	56.141	34.769	32.519	12.783	11.044	13.601	12.783	11.044	13.805	12.68	11.658	13.908
	KRAS V12	109.068	86.425	106.852	107.333	85.269	105.984	108.586	84.787	105.695	107.237	91.339	78.332	107.911	91.725	78.525	105.31	92.303	78.236	68.119	39.889	27.363	68.89	40.852	27.171	69.95	40.949	28.038	13.489	10.502	13.874	13.489	10.309	13.778	14.645	10.695	13.971
	NT	92.051	93.8006	86.6076	84.6636	87.288	74.4573	123.933	127.53	129.668	18.9545	19.2461	18.9545	23.2314	23.3286	23.4259	13.6084	13.6084	13.2196	7.97062	7.48461	8.16503	16.8161	16.8161	18.1769	16.6217	16.6217	17.2049	9.13706	9.13706	9.13706	7.0958	7.2902	7.0958	7.48461	7.38741	7.48461
	NRAS 61K	91.7594	90.8845	79.4146	98.3692	97.3971	95.9391	59.974080*	58.710450*	53.558700*	59.9741	60.6545	55.9888	35.0902	35.6734	35.479	93.023	92.4398	89.9125	10.7895	10.7895	10.2063	18.1769	18.2741	16.7189	11.1783	11.2755	10.4979	9.23426	8.74825	8.65104	7.87342	8.06783	7.87342	14.4832	13.8028	13.1224
Figure 8F
AM38	Hours	R-ATG5 Vem			R-ATG5			NT-ATG5 Vem			NT-ATG5			NRAS-ATG5 Vem			NRAS-ATG5			R Vem			R			NT Vem			NT			NRAS Vem			NRAS
	0	100	100	100	100	100	100	100	100	100	100	100	100	100	100	100	100	100	100	100	100	100	100	100	100	100	100	100	100	100	100	100	100	100	100	100	100
	2	99.139	96.6777	100.135	101.083	102.29	100.114	99.6491	114.286	100.36	109.191	108.013	109.179	116.97	118.507	114.286	107.123	103.529	108.233	112.5	110.504	100.461	106.137	115.122	95.6311	100.573	111.765	105.996	113.882	102.212	118.732	121.959	115	111.09	111.992	114.105	100
	4	105.289	97.2315	104.313	106.498	110.305	105.486	99.2982	112.185	102.878	111.765	111.538	111.594	130.303	118.507	118.571	115.89	109.412	109.201	125	113.445	109.677	106.859	113.659	108.252	109.456	121.267	110.445	123.529	113.496	122.478	128.041	115.556	110.117	111.991	122.316	102.817
	6	108.364	102.769	105.66	108.544	115.522	109.829	106.316	120.168	106.835	119.118	123.077	122.705	137.576	125.672	128.929	118.356	115.765	113.559	130	117.227	116.129	108.664	117.073	112.621	112.321	126.244	119.342	127.765	112.389	125.36	128.041	120.926	121.012	117.773	126.316	114.085
	8	111.562	104.762	107.143	111.913	119.084	116.229	113.684	124.79	111.151	120.956	122.115	124.155	136.97	130.149	129.643	124.657	118.118	119.855	141.25	133.613	133.18	118.773	121.463	117.476	121.49	132.127	130.174	142.118	127.434	137.464	134.797	123.519	129.183	125.268	130.737	122.535
	10	120.664	106.755	112.534	119.495	124.809	121.714	113.333	128.571	120.144	117.647	121.154	128.019	140.606	136.418	141.786	133.973	126.118	121.065	155	149.16	145.161	126.715	126.829	117.476	129.799	149.321	136.944	147.765	133.186	142.94	142.905	130.185	129.961	130.621	143.579	127.887
	12	124.6	113.621	113.207	125.873	129.135	122.971	117.895	136.555	115.108	125.368	130.128	129.952	141.212	138.806	145.357	135.343	131.765	133.898	153.75	148.319	143.779	133.574	135.61	131.068	127.507	147.285	147.582	148.471	135.398	152.45	151.689	147.407	138.327	137.259	148.421	132.958
	14	125.461	117.165	120.216	133.815	133.842	127.2	123.158	141.597	119.065	136.029	132.051	132.85	151.515	143.284	149.286	138.356	128.706	140.436	173.75	161.345	156.682	143.682	146.829	137.864	142.12	162.217	156.48	159.294	154.867	156.772	177.703	152.222	147.471	152.891	155.158	145.634
	16	135.424	124.585	127.628	144.886	145.674	135.543	122.456	142.857	123.022	135.294	134.615	138.647	149.091	152.836	151.786	147.397	137.177	138.499	173.75	165.546	157.604	157.401	147.317	150	149.284	168.778	169.052	167.059	160.841	166.571	183.784	167.407	164.981	165.953	165.263	151.549
	18	140.714	129.346	132.075	149.579	154.835	147.429	122.807	147.899	123.022	146.691	147.115	145.894	160.606	157.612	166.429	149.315	142.353	140.92	193.125	172.269	166.82	163.899	157.561	153.883	161.318	174.887	171.567	179.294	171.239	185.303	187.162	174.63	177.237	177.944	172.421	164.225
	20	145.756	132.89	137.871	156.318	162.977	151.886	127.017	145.378	123.022	145.956	157.692	147.826	158.182	150.448	174.643	153.151	142.823	145.036	186.25	184.874	176.037	168.592	168.293	174.757	168.481	181.674	178.337	188.941	187.389	194.813	194.257	185.556	184.436	189.079	180.842	174.93
	22	150.185	136.434	140.027	162.455	173.155	158.629	130.877	150.42	132.734	156.25	165.064	156.522	169.697	165.373	177.143	165.753	146.588	146.489	203.125	193.697	177.419	173.646	184.39	170.388	179.943	195.701	190.329	212.706	195.575	204.323	203.716	199.63	192.607	198.929	193.684	183.944
	24	152.276	140.864	141.779	173.285	177.099	171.771	132.982	157.563	131.655	165.441	171.474	162.802	180	166.269	185.357	173.151	156.235	149.395	215	185.714	188.018	177.617	182.927	188.835	187.679	200	200.387	216.471	207.522	217.868	221.959	207.963	204.475	219.058	206.526	209.296
	28	165.191	147.619	157.278	185.8	197.328	193.943	138.947	144.958	142.086	173.162	180.769	169.082	192.727	167.761	190	177.808	169.412	170.944	218.75	215.546	207.834	201.083	189.756	212.136	210.029	202.715	210.251	245.412	238.495	249.568	235.135	227.222	223.541	237.473	237.895	227.887
	32	164.822	150.72	160.512	201.444	215.776	202.286	136.491	168.908	131.295	196.323	192.628	180.193	210.303	180.895	219.643	189.315	186.588	182.567	235	228.571	226.728	235.379	211.22	234.466	217.765	223.077	229.013	283.059	273.673	292.219	270.27	257.963	245.72	287.58	270.105	250.141
	36	166.667	155.149	166.307	219.495	239.059	218.057	139.298	170.168	137.05	201.471	221.154	196.618	232.121	189.851	218.214	209.863	194.823	195.157	260.625	236.555	241.014	273.646	231.707	252.913	225.501	231.9	240.039	317.647	295.575	339.193	312.838	283.148	274.708	313.919	304	272.394
	40	175.523	160.244	169.003	239.47	256.107	235.771	143.86	166.387	137.77	214.338	232.051	219.807	228.485	192.836	228.929	212.877	199.529	205.327	298.75	258.824	258.525	285.921	251.22	276.214	245.559	258.145	254.739	357.412	346.903	370.317	337.838	320.926	307.393	351.178	338.316	325.634
	44	179.09	166.667	171.563	257.521	277.481	248.114	143.158	158.823	140.288	218.015	249.038	235.266	234.546	200.895	233.214	230.685	224.47	217.433	311.875	275.63	267.742	306.859	287.805	306.796	276.791	278.733	280.851	416	392.699	423.343	393.581	357.037	338.327	408.565	386.526	372.394
	48	189.422	179.624	174.528	293.983	297.964	262.857	135.79	173.109	147.482	249.632	269.231	240.58	244.849	232.537	234.643	241.918	258.118	229.056	338.75	285.294	282.489	364.26	325.854	347.573	286.246	317.873	301.934	479.765	441.593	497.406	451.351	423.148	377.626	493.79	461.895	423.38
	52	199.262	189.59	180.593	318.532	322.01	279.771	141.404	169.328	147.122	266.544	300.32	269.082	264.849	243.881	256.071	263.288	273.176	240.194	366.25	299.16	308.295	392.058	368.781	383.981	312.894	335.747	324.565	544	510.177	570.317	522.297	460.185	424.319	555.246	534.105	492.958
	56	205.166	196.456	187.332	335.018	342.875	302.4	143.86	168.908	142.086	279.412	310.897	270.531	289.091	245.97	275.357	275.616	284.235	254.721	392.5	324.79	340.553	450.902	396.098	428.155	343.553	377.376	346.035	623.294	563.717	657.637	578.379	518.333	462.062	634.904	621.053	556.338
	60	216.482	209.192	197.844	359.687	373.919	319.086	145.614	171.008	146.763	300.368	330.449	295.169	288.485	251.045	277.857	298.63	297.176	265.86	453.125	365.126	357.604	490.253	465.366	465.048	368.195	414.027	383.365	713.647	630.531	737.464	663.851	583.148	512.646	717.559	693.263	632.394
	64	234.563	218.162	206.334	389.531	400.382	343.886	147.018	181.513	138.849	309.926	337.5	308.212	293.333	255.224	295	316.986	315.529	270.702	449.375	385.294	362.212	557.401	507.805	533.01	421.203	458.371	422.437	789.882	727.434	821.037	716.554	634.815	561.673	810.493	782.526	721.69
	68	249.446	227.685	222.372	417.569	439.313	376.686	153.333	179.832	147.482	328.309	363.782	324.638	308.485	266.567	297.143	338.356	336.941	293.462	521.875	405.462	413.364	616.968	552.195	579.126	449.284	485.973	453.772	899.765	800	927.954	801.014	710.556	624.514	916.917	874.105	798.873
	72	253.875	241.196	232.48	450.541	470.992	391.428	160.351	177.731	146.043	344.118	387.5	341.546	301.818	285.672	307.143	348.219	343.294	304.843	568.75	461.765	435.945	668.231	623.903	637.864	485.96	540.95	499.613	989.647	919.69	1076.94	871.284	783.889	711.868	1030.19	989.053	923.662
	76	274.17	258.139	247.709	495.187	501.145	412.114	162.105	180.672	157.194	352.941	428.526	363.285	316.364	296.716	322.857	357.26	359.059	317.918	600	482.773	470.968	731.408	690.732	683.98	546.418	586.652	556.673	1132.23	1043.14	1210.09	987.162	876.111	763.424	1158.24	1120.84	1048.17
	80	299.385	272.314	268.059	532.972	532.697	444.114	162.105	184.454	158.273	384.191	451.282	389.372	319.394	300.597	322.143	375.342	380.235	331.961	665	542.017	523.963	830.325	751.219	780.097	600.287	650.679	614.507	1286.35	1158.41	1389.91	1074.32	980.185	847.082	1275.16	1269.05	1181.97
	84	308.979	293.134	285.175	578.821	580.28	471.657	168.07	176.05	155.036	398.897	456.09	419.324	349.091	302.089	344.643	393.425	396.235	357.143	733.125	588.235	579.263	919.134	821.464	870.874	632.665	702.036	659.188	1424.71	1283.63	1531.41	1155.4	1068.52	955.058	1397.86	1389.26	1331.55
	88	332.718	303.654	300.674	626.113	633.206	507.086	169.474	181.513	162.23	415.809	467.628	451.691	372.727	317.015	345	405.753	401.647	369.976	828.75	661.765	627.189	1010.83	900.976	985.922	706.877	771.493	714.507	1585.18	1421.9	1695.68	1278.04	1164.07	1037.55	1547.32	1517.26	1465.63
	92	355.351	326.356	327.898	677.978	672.646	544.229	175.79	180.252	157.194	452.206	500.321	429.469	384.243	340.597	377.857	434.247	427.529	392.01	916.875	707.143	701.383	1130.33	1027.81	1087.86	777.651	851.357	788.588	1756	1569.69	1923.06	1407.77	1267.59	1151.95	1676.02	1667.37	1637.18
	96	389.422	338.317	361.59	726.835	733.588	585.029	202.456	179.412	176.619	459.559	547.756	457.488	389.091	338.209	397.857	424.658	443.765	397.337	1013.12	784.454	785.715	1226.71	1134.63	1186.89	859.026	875.566	819.923	1863.29	1677.88	2123.05	1473.31	1343.15	1240.08	1749.68	1741.47	1807.89
	100	421.525	362.458	392.318	784.717	778.753	635.314	203.86	182.773	167.626	485.662	551.923	497.101	389.091	368.955	397.857	438.082	440.941	428.572	1126.88	829.412	855.761	1352.35	1272.68	1294.66	920.057	963.801	899.033	2020.23	1830.75	2293.37	1602.37	1450.74	1331.32	1894	1895.37	1929.86
	104	454.859	388.594	416.307	842.96	833.97	695.428	213.684	188.235	167.986	502.206	600.961	520.773	445.455	372.239	425	450.137	463.059	445.279	1266.88	909.244	938.249	1523.83	1396.59	1500	1028.37	1029.64	975.629	2232.47	1992.48	2513.83	1769.26	1554.07	1436.58	2039.62	2037.47	2120.28
	108	487.577	403.987	444.609	888.688	897.964	737.371	222.105	176.471	174.101	522.426	617.628	568.599	476.97	405.075	451.429	474.247	478.118	463.923	1366.25	1018.07	1041.47	1728.88	1596.1	1673.3	1083.1	1121.95	1023.79	2408.94	2093.36	2738.9	1893.24	1682.59	1568.09	2162.74	2180	2289.01
	112	519.188	446.622	470.755	937.064	936.641	791.886	222.807	179.412	182.014	561.029	693.91	605.314	467.879	414.328	456.428	501.096	497.176	493.705	1495	1102.1	1172.35	1905.41	1806.83	1852.43	1140.69	1191.18	1092.46	2519.3	2244.25	2951.87	1995.27	1760.92	1666.54	2266.6	2288.42	2447.89
	116	571.833	480.066	498.787	997.954	993.639	819.2	228.421	183.613	178.777	589.338	712.821	656.039	468.485	422.985	475.714	540	523.529	509.928	1646.88	1208.4	1303.69	2077.98	2046.34	2066.02	1234.1	1271.27	1166.15	2642.82	2356.86	3213.26	2066.22	1855.18	1746.69	2368.09	2368.84	2595.77
	120	625.461	510.742	532.21	1046.33	1034.73	859.886	249.474	191.177	187.77	614.338	780.769	720.29	468.485	447.164	511.072	568.493	555.765	548.184	1830.62	1315.13	1434.56	2333.93	2210.73	2326.21	1310.6	1348.87	1238.88	2811.53	2504.43	3395.39	2178.04	1953.15	1852.92	2463.38	2468	2716.9
	124	672.448	540.421	574.933	1096.27	1102.93	924.914	250.526	194.118	191.727	668.75	832.051	747.343	510.909	462.687	554.286	596.438	576.706	571.671	1994.38	1468.49	1565.44	2604.69	2491.71	2577.18	1385.39	1457.01	1305.8	2874.35	2598.67	3618.73	2267.91	2020.93	1970.82	2515.2	2549.26	2828.17
	128	714.268	575.194	611.186	1146.09	1139.31	984.571	271.228	185.294	198.201	735.662	863.782	790.821	523.03	487.463	568.928	638.904	639.765	615.739	2231.25	1601.26	1724.42	2894.59	2745.85	2883.98	1502.01	1519.23	1383.17	3005.88	2682.74	3752.16	2319.26	2067.41	2003.11	2596.36	2648.63	2951.83
	132	761.747	631.118	646.092	1194.22	1187.53	997.6	293.684	190.756	217.626	801.103	954.167	840.097	532.727	505.672	622.5	662.466	690.824	635.836	2371.25	1707.14	1860.37	3141.16	3083.9	3246.12	1600.29	1624.89	1453.38	3104.94	2739.16	3918.16	2421.62	2143.15	2093.19	2650.75	2692.63	2974.93
	136	820.787	669.767	708.356	1242.72	1229.77	1046.86	294.737	195.378	221.223	843.382	989.744	931.401	546.667	531.94	657.857	715.616	723.529	686.441	2673.12	1849.16	2087.1	3352.35	3378.54	3603.4	1707.16	1672.62	1519.15	3212.24	2816.59	4001.44	2406.08	2157.96	2138.13	2722.49	2725.26	3070.43
	Hours	AM38 NT + Vem			AM38 NT			AM38 ATG5 #2 + Vem			AM38 ATG5 #2			AM38 ATG7 #1 + Vem			AM38 ATG7 #1			AM38 ATG7 #2 + Vem			AM38 ATG7 #2			AM38R NT + Vem			AM38R NT			AM38R ATG5 #2 + Vem			AM38R ATG5 #2			AM38R ATG7 #1 + Vem			AM38R ATG7 #1			AM38R ATG7 #2 + Vem			AM38R ATG7 #2
	0	100	100	100	100	100	100	100	100	100	100	100	100	100	100	100	100	100	100	100	100	100	100	100	100	100	100	100	100	100	100	100	100	100	96.0887	106.374	102.95	100	100	100	109.454	112.361	111.23	100	100	100	101.85	108.888	107.195
	4	106.303	110.961	111.597	109.516	109.293	105.918	109.693	100.247	97.2052	98.478	99.3488	98.1334	103.038	100.971	108.254	102.955	102.765	114.946	112.866	109.146	107.053	108.618	106.227	108.589	113.783	108.551	112.793	112.683	111.429	111.67	103.573	100.645	101.469	99.9739	115.479	113.833	104.599	105.002	106.813	121.174	125.311	120.543	106.967	107.266	111.816	111.416	116.867	113.882
	8	114.518	125.008	123.933	113.938	124.293	118.187	112.897	107.498	105.112	103.467	104.698	101.125	113.297	113.489	114.729	122.662	112.879	126.421	120.798	108.394	116.173	117.943	109.695	114.858	129.856	118.013	128.198	130.017	124.461	129.081	106.032	104.513	98.5129	101.408	111.814	114.196	120.328	112.498	123.756	130.606	133.333	140.493	117.957	114.991	117.637	127.518	126.681	128.273
	12	125.602	137.319	131.018	125.789	130.759	133.74	109.693	108.295	100.92	102.678	103.465	100.741	123.701	124.823	131.03	141.294	118.116	136.653	124.087	127.068	122.405	116.199	124.027	123.075	137.86	132.477	146.139	143.066	139.077	134.781	113.424	105.582	112.387	103.911	113.924	127.376	132.47	132.112	127.058	148.59	154.622	146.428	130.859	129.499	132.543	136.666	135.364	135.487
	16	138.208	147.83	137.746	142.41	137.173	148.181	112.188	118.394	102.727	101.522	109.791	107.906	136.275	144.827	138.735	156.655	133.76	144.893	134.97	131.921	130.704	127.622	125.871	132.837	154.277	143.991	154.349	153.129	149.475	151.023	115.637	112.233	115.832	107.823	115.479	122.781	148.383	145.794	138.493	174.457	159.781	159.827	135.011	139.553	138.377	143.188	136.29	139.593
	20	149.292	155.288	149.672	150.236	145.052	165.201	112.556	120.976	107.43	106.905	112.023	107.137	146.508	164.124	150.379	168.62	142.639	160.607	147.207	138.072	136.084	139.702	133.959	137.131	173.661	166.082	170.242	175.028	163.041	174.969	115.424	116.321	107.671	94.6284	116.678	126.723	159.88	159.25	153.439	188.696	177.027	192.833	135.761	134.774	141.814	144.232	138.641	138.049
	24	154.179	172.42	151.942	165.143	151.859	177.443	106.094	119.172	108.828	104.989	114.581	100.769	162.844	169.898	162.533	176.313	159.542	174.073	143.265	136.213	139.824	141.395	136.971	139.479	185.539	182.586	194.627	188.106	188.819	188.914	113.424	108.38	106.184	93.2464	108.794	129.722	158.393	173.89	168.852	214.864	203.474	221.205	134.576	136.415	146.37	152.992	146.826	147.825
	28	154.639	167.149	151.203	174.981	170.811	195.983	111.137	109.32	104.158	110.372	108.209	101.125	166.974	179.078	175.975	195.971	181.007	190.554	146.554	138.455	138.593	140.056	139.949	137.532	203.695	200.027	210.013	225.846	220.855	224.572	104.458	106.447	102.231	87.1447	96.358	123.12	171.378	192.729	190.176	242.626	238.282	243.004	140.359	141.69	141.814	153.589	152.008	148.352
	32	160.942	176.76	164.606	196.696	183.298	223.779	109.693	104.67	102.761	107.695	115.558	118.748	175.391	178.814	181.92	211.331	195.752	219.222	148.537	132.112	140.857	141.774	139.256	147.695	215.024	210.25	226.169	254.256	251.345	257.892	97.7545	98.5063	105.677	85.7627	91.8277	115.84	195.462	217.726	212.353	269.787	269.046	260.466	143.326	142.679	145.105	152.947	151.767	160.689
	36	161.402	188.621	161.625	207.18	212.958	238.572	98.2401	97.1526	95.3306	104.594	106.628	109.745	171.09	193.273	181.409	245.348	232.861	239.192	138.96	133.616	134.428	146.576	145.025	145.749	232.477	227.515	246.177	289.684	289.639	288.685	87.4775	93.7579	91.8208	75.7497	87.2529	96.0097	220.343	241.398	232.372	319.325	296.631	291.942	142.88	137.731	145.451	155.216	149.88	168.375
	40	163.775	187.753	164.278	227.528	230.445	266.395	87.0764	94.8178	89.2638	109.188	103.791	113.478	176.312	203.867	187.107	263.004	243.313	262.854	141.911	138.647	132.589	146.929	149.188	150.816	254.648	255.723	271.576	338.923	325.053	347.39	80.0852	92.9088	90.0798	71.8644	73.9507	92.7207	234.999	264.858	251.715	344.267	349.231	334.946	151.935	143.669	147.822	162.737	161.359	171.482
	44	171.565	194.343	177.325	233.963	246.204	276.031	79.564	89.9013	87.8664	98.8444	108.837	114.246	178.272	210.646	197.671	288.327	264.464	277.106	143.241	141.818	135.476	149.709	157.75	148.096	260.76	268.529	291.302	404.707	364.93	400.668	67.3332	77.2642	71.0192	67.927	67.8659	90.0605	251.955	276.215	288.001	378.964	380.269	379.525	163.804	141.026	144.385	164.185	154.101	158.128
	48	167.21	194.343	178.446	254.335	265.864	307.872	76.6745	81.8527	67.8937	91.9109	103.139	99.6432	189.596	212.553	205.168	318.999	294.853	288.818	143.918	138.824	137.772	151.403	159.357	160.979	279.427	296.751	319.049	467.08	401.641	462.839	67.3168	67.1541	61.1172	56.897	64.5348	78.2104	273.31	309.103	316.154	437.032	438.05	410.34	159.065	142.667	143.826	167.856	160.913	158.109
	52	179.249	194.793	186.652	276.025	300.524	351.629	72.7344	74.5824	66.4622	90.7272	96.7907	87.6201	195.344	228.231	209.334	342.979	331.985	324.977	151.463	135.461	133.607	158.63	167.208	157.458	311.047	318.828	352.621	516.714	458.157	530.083	61.4981	64.7799	54.6971	55.1239	64.2238	74.2201	309.934	333.916	363.424	498.613	468.246	454.303	153.859	140.374	142.733	166.826	155.971	158.636
	56	186.048	205.304	190.755	308.944	333.743	387.595	62.7003	67.5968	56.6803	76.4938	99.0233	87.6201	207.365	235.452	210.091	371.013	354.979	345.441	162.394	134.737	137.544	161.789	173.215	159.376	336.172	360.943	389.555	579.03	529.021	619.29	51.6801	56.6352	49.2383	48.7353	53.6087	63.6759	327.932	362.97	398.373	530.143	536.702	513.81	151.793	140.869	135.46	179.66	152.934	153.758
	60	200.071	211.443	202.708	355.081	370.183	430.212	58.7602	66.8185	52.4881	80.0169	83.1395	79.0283	219.94	241.508	226.657	400.684	359.901	392.088	160.097	134.163	133.607	165.555	157.513	160.178	375.796	398.26	419.82	679.848	610.303	709.061	44.5009	49.7642	43.7976	43.3638	42.1053	55.1149	367.07	398.549	434.885	590.083	576.353	577.722	147.772	144.164	140.735	172.944	145.659	149.878
	64	194.759	221.987	210.941	400.87	404.869	485.396	59.8634	60.839	57.1575	69.2221	74.6047	77.5185	223.162	263.418	236.464	425.348	387.211	424.009	166.336	147.054	142.316	169.042	163.283	153.536	417.875	448.355	464.945	766.037	680.634	794.572	41.3703	45.4717	38.3388	44.4329	33.5998	51.8017	410.394	437.791	473.377	667.753	652.516	631.637	155.641	150.923	136.726	172.526	144.75	152.948
	68	216.501	225.49	223.605	470.733	490.654	546.173	55.503	52.3159	49.7273	69.6167	65.0233	68.9267	254.229	282.221	245.759	464.029	422.185	475.918	157.436	137.895	132.361	161.056	177.36	152.391	479.67	507.939	521.642	845.688	777.256	889.227	36.4367	45.7075	35.3827	32.6728	27.5594	46.5054	466.059	513.597	510.517	781.669	716.909	697.968	153.272	151.901	135.66	165.199	153.397	161.217
	72	230.984	242.205	242.314	528.422	546.754	615.852	48.3846	48.918	51.1588	62.2886	56.7907	66.2915	263.054	280.526	254.809	502.369	448.91	518.326	142.249	133.424	132.361	172.808	176.904	154.337	536.568	560.454	577.569	961.5	884.831	1019.16	26.5858	43.1132	33.152	34.133	25.1166	35.2842	511.268	577.258	551.86	839.089	811.497	777.768	152.826	149.101	137.085	166.423	150.36	155.039
	76	241.643	247.895	256.127	598.981	586.073	679.235	41.8965	40.8884	42.7062	54.1996	48.2326	70.7659	283.52	300.071	254.544	557.387	480.49	572.209	151.173	132.481	131.129	167.652	168.849	150.014	592.597	624.497	649.878	1115.81	1011.96	1149.41	25.7171	31.7296	27.4755	28.7875	23.6065	28.029	570.091	616.5	620.68	937.24	879.048	879.959	150.435	147.628	142.001	176.615	144.732	149.633
	80	261.933	278.624	257.248	670.857	670.759	752.959	39.4011	44.2863	34.3899	48.0271	44.6977	71.5345	294.818	309.693	271.356	607.717	532.659	613.356	149.504	129.118	131.54	161.082	150.592	143.373	646.72	685.359	706.293	1250.9	1116.94	1317.6	20.3409	29.5912	24.9909	26.2842	18.1435	25.3688	630.37	684.796	680.061	1023.39	981.407	981.899	158.315	146.795	135.087	169.079	143.102	147.825
	84	277.408	283.864	275.903	741.391	762.592	855.619	37.6149	41.6857	27.4029	36.133	39.3023	57.6448	308.825	336.211	295.134	636.093	560.89	681.966	139.952	125.578	122.602	162.825	144.788	158.632	711.482	770.745	784.276	1430.58	1248.22	1466.91	19.423	21.6509	19.786	23.4159	15.4119	21.0641	685.405	750.979	736.769	1153.1	1091.79	1084.09	156.38	139.71	123.991	160.319	134.883	148.842
	88	282.719	313.243	283.725	856.025	888.796	976.412	33.3071	39.085	21.3361	33.8219	34.5349	59.5114	338.09	353.09	327.414	689.06	625.646	719.35	128.73	114.368	109.12	151.074	156.819	140.252	778.519	848.885	862.991	1592.19	1399.58	1588.62	15.1778	18.2076	16.304	24.5111	11.4812	20.7497	784.808	845.428	823.192	1264.82	1239.27	1185.37	151.478	141.026	127.454	157.454	135.381	134.206
	92	292.918	325.555	308.78	930.36	948.429	1102.04	30.4176	34.4343	26.0054	32.2435	39	53.143	358.372	394.774	352.783	747.399	653.248	775.242	123.434	102.994	97.0816	154.536	136.261	130.862	848.152	951.128	965.358	1778.04	1583.21	1755.39	12.2767	14.5755	13.3297	19.5306	10.2376	20.4111	838.004	918.134	937.301	1404.92	1377.28	1347.71	150.902	139.71	128.533	151.754	144.269	143.454
	96	316.077	344.841	331.92	1021.59	1070.65	1206.19	30.4176	29.2521	24.608	32.2717	34.2558	47.1589	383.349	406.815	364.654	798.413	707.26	847.341	121.814	91.4286	97.2792	145.893	138.342	148.068	950.096	1041.52	1054.07	1966.18	1709.56	1929.52	10.7032	12.6415	10.8633	17.3924	8.43882	20.1209	913.951	1017.21	1043.07	1565.88	1542.85	1480.78	157.272	130.815	131.65	146.65	143.085	137.521
	100	327.195	386.532	353.2	1170.46	1170.76	1344.79	29.7084	30.0304	24.1309	37.2604	29.4884	43.014	404.354	433.828	376.297	862.76	744.1	907.711	104.619	83.2126	81.9425	130.705	124.721	124.22	1037.37	1145.81	1160.51	2122.01	1884.83	2089.98	10.2606	12.6415	13.3478	19.8696	11.1481	17.4607	1010.85	1118.59	1144.21	1771.64	1683.13	1627.55	157.424	122.076	134.195	146.65	137.234	137.521
	104	341.218	404.5	373.386	1327.85	1276.57	1507.85	30.0499	28.4738	24.1309	35.7385	29.4884	40.0494	426.082	469.756	391.537	959.438	807.013	987.009	116.808	74.4361	82.5657	123.124	114.755	120.326	1149.79	1257.37	1305.43	2297.89	2021.87	2258.71	12.0472	11.7925	10.3736	20.9126	12.0808	17.1221	1117.18	1240.34	1257.88	1907.33	1874.88	1788.36	164.543	116.319	140.189	148.291	134.197	140.874
	108	364.943	422.533	402.872	1423.15	1396.99	1650.14	29.3407	30.0304	23.6537	38.416	31.6977	42.6572	438.459	487.324	411.7	1040.44	860.373	1063.11	101.644	65.2905	78.2034	131.741	109.695	126.195	1243.52	1366.67	1419.05	2522.97	2167.75	2496.39	10.9162	9.62264	8.86834	22.399	11.7699	18.428	1220.99	1355.97	1400.16	2094.5	2068.03	1978.77	168.543	112.686	142.92	144.814	138.195	141.929
	112	378.966	442.719	446.526	1587.33	1562.07	1829.13	27.5545	29.4989	25.5283	43.4329	35.5116	46.8021	473.313	526.165	457.44	1106.81	921.151	1144.42	97.3398	59.877	73.0202	126.232	103.469	110.135	1366.93	1501.06	1569.85	2685.37	2346.71	2669.98	10.4737	9.62264	9.8658	24.5372	12.9691	21.0883	1334.22	1506.4	1528.54	2327.69	2213.22	2174.43	173.011	123.573	144.372	145.247	148.027	147.316
	116	401.664	490.1	479.404	1723.01	1664.29	1985.88	29.7084	32.0995	32.9584	46.8997	39.6279	51.2764	495.397	546.381	471.905	1192.14	978.22	1230.46	93.0351	56.35	72.6098	125.196	97.225	94.9327	1494.02	1655.64	1707.55	2875.45	2530.61	2804.8	10.2442	8.77359	11.099	26.6232	11.4812	20.4111	1475.7	1616.8	1682.69	2551.46	2362.41	2362.38	186.207	126.53	154.549	154.186	153.638	149.124
	120	424.398	508.55	502.571	1879.7	1787.25	2132.28	26.5038	33.1435	32.5153	51.9166	41.2326	51.6607	546.745	575.812	512.495	1306.81	1031	1341.24	98.0411	52.0438	63.6875	110.715	96.2944	85.9433	1636.63	1766.82	1856.6	3140.16	2663.71	2995.45	10.0475	8.33333	9.358	27.3794	11.1703	20.4111	1574.69	1776.09	1844.74	2725.66	2545.55	2608.88	197.043	121.762	170.934	147.679	163.692	154.248
	124	446.176	537.062	563.074	1988.57	2018.82	2302.36	26.1098	35.2126	35.3102	56.8771	41.5349	50.5353	569.538	607.115	558.273	1413.85	1150.66	1456.48	93.7122	49.8018	62.6387	108.971	87.0558	81.5918	1770.34	1921.25	2006.11	3314.88	2840.34	3148.52	10.4737	8.34906	10.1016	32.6728	14.4792	21.4027	1758.65	1974	2006.14	2898.91	2770.63	2770.28	212.185	122.74	179.1	155.007	178.226	173.291
	128	467.882	569.528	594.447	2141.89	2190.03	2518.78	28.2637	34.1686	39.4683	56.5107	43.7674	55.3939	606.537	649.064	580.992	1527.2	1237.2	1585.44	98.6699	41.9686	57.2427	106.545	90.5245	71.858	1872.45	2035.93	2188.99	3394.14	2995.82	3285.03	11.1621	10.0629	9.14037	31.9687	12.7026	22.0556	1888	2106.2	2197.63	3096.46	2913.24	2930.47	225.533	126.192	195.831	158.693	202.608	181.522
	132	497.84	603.375	620.952	2279.93	2339.4	2694.79	24.6914	35.7441	37.1506	56.1161	44.3954	53.9391	633.829	699.435	645.873	1666.55	1323.13	1718.38	96.0339	36.1722	51.4364	106.242	91.2014	65.9891	2011.93	2227.64	2333.36	3564.99	3128.7	3447.81	10.7032	8.97799	8.63257	37.3142	15.7228	24.0629	2064.43	2280.1	2332.42	3296.56	3055.82	3081.92	236.065	135.92	207.473	162.752	219.458	174.553
	136	532.188	673.096	679.185	2433.94	2517.41	2876.03	33.2808	42.7297	45.092	67.2773	52.9768	62.174	646.048	752.225	684.381	1790.23	1434.21	1906.49	93.688	35.6254	51.2084	114.127	88.4433	79.7023	2162.23	2369.62	2538.04	3759.33	3257.11	3552.09	12.7356	11.9969	10.6094	42.6597	16.6334	23.4099	2193.99	2466.87	2488.31	3511.16	3206.17	3290.37	251.946	147.29	223.298	168.452	248.73	193.087
[truncated: 24 more columns]
